# Supplementary material for: cAMRah: a scalable and portable workflow for harmonized antimicrobial resistance gene prediction from bacterial genomes
Source: Bioinform Adv. 2026 Jan 21;6(1):vbag017. doi: 10.1093/bioadv/vbag017 (PMC12910510; doi:10.1093/bioadv/vbag017)
Supplement: vbag017_Supplementary_Data [file vbag017_supplementary_data.zip]

Archive with 5 entries (5 files):
- figureS1_final.pdf
- figureS2_final.pdf
- figureS3_final.pdf
- FileS1_Examples.tar.gz
- FileS2_Results.tar.gz
